# Supplementary material for: Single-Cell RNA Sequencing Outperforms Single-Nucleus RNA Sequencing in Analyzing Pancreatic Cell Diversity and Gene Expression in Goats
Source: Int J Mol Sci. 2025 Apr 21;26(8):3916. doi: 10.3390/ijms26083916 (PMC12027589; doi:10.3390/ijms26083916)
Supplement: Supplementary file 1 [file ijms-26-03916-s001.zip]

Archive with 1 entries (1 files):
- ijms-3493447-supplementary.xlsx
