# Supplementary material for: Single-Cell RNA Sequencing Outperforms Single-Nucleus RNA Sequencing in Analyzing Pancreatic Cell Diversity and Gene Expression in Goats
Source: Int J Mol Sci. 2025 Apr 21;26(8):3916. doi: 10.3390/ijms26083916 (PMC12027589; doi:10.3390/ijms26083916)
Supplement: Supplementary file 1 [file ijms-26-03916-s001.zip › ijms-3493447-supplementary.xlsx]

## Sheet: scRNA-seq
pathway_id	pathway_name	S gene number	TS gene number	B gene number	TB gene number	pvalue
ko00260	Glycine, serine and threonine metabolism	10	125	58	12705	2.06795e-10
ko04972	Pancreatic secretion	13	125	149	12705	2.32565e-09
ko04974	Protein digestion and absorption	13	125	194	12705	5.63058e-08
ko00270	Cysteine and methionine metabolism	6	125	69	12705	5.80824e-05
ko04975	Fat digestion and absorption	4	125	43	12705	0.000819066
ko01230	Biosynthesis of amino acids	6	125	114	12705	0.000902069
ko04141	Protein processing in endoplasmic reticulum	9	125	325	12705	0.00478675
ko03060	Protein export	2	125	27	12705	0.0287115
ko00330	Arginine and proline metabolism	3	125	74	12705	0.0363654
ko00254	Aflatoxin	1	125	4	12705	0.0387821
ko04977	Vitamin digestion and absorption	2	125	44	12705	0.0695107
ko04614	Renin-angiotensin system	2	125	44	12705	0.0695107
ko00232	Caffeine metabolism	1	125	8	12705	0.0760717
ko00750	Vitamin B6 metabolism	1	125	8	12705	0.0760717
ko04971	Gastric acid secretion	3	125	101	12705	0.0774942
ko00970	Aminoacyl-tRNA biosynthesis	2	125	70	12705	0.151042
ko00061	Fatty acid biosynthesis	1	125	18	12705	0.163135
ko00480	Glutathione metabolism	2	125	74	12705	0.164846
ko00561	Glycerolipid metabolism	2	125	76	12705	0.17183
ko03018	RNA degradation	3	125	147	12705	0.176301
ko04919	Thyroid hormone signaling pathway	3	125	150	12705	0.183656
ko04610	Complement and coagulation cascades	3	125	156	12705	0.198604
ko05230	Central carbon metabolism in cancer	2	125	87	12705	0.210991
ko05130	Pathogenic Escherichia coli infection	1	125	25	12705	0.219187
ko04145	Phagosome	5	125	330	12705	0.22525
ko01200	Carbon metabolism	3	125	168	12705	0.229313
ko00100	Steroid biosynthesis	1	125	30	12705	0.256928
ko00900	Terpenoid backbone biosynthesis	1	125	32	12705	0.271512
ko05412	Arrhythmogenic right ventricular cardiomyopathy (ARVC)	2	125	105	12705	0.276491
ko00534	Glycosaminoglycan biosynthesis - heparan sulfate / heparin	1	125	34	12705	0.285813
ko04710	Circadian rhythm	1	125	38	12705	0.313584
ko00051	Fructose and mannose metabolism	1	125	38	12705	0.313584
ko04724	Glutamatergic synapse	2	125	118	12705	0.323763
ko05231	Choline metabolism in cancer	2	125	119	12705	0.327373
ko05410	Hypertrophic cardiomyopathy (HCM)	2	125	120	12705	0.330979
ko00410	beta-Alanine metabolism	1	125	41	12705	0.333706
ko00030	Pentose phosphate pathway	1	125	41	12705	0.333706
ko00512	Mucin type O-glycan biosynthesis	1	125	41	12705	0.333706
ko00592	alpha-Linolenic acid metabolism	1	125	41	12705	0.333706
ko00640	Propanoate metabolism	1	125	44	12705	0.353244
ko04931	Insulin resistance	3	125	229	12705	0.392396
ko04962	Vasopressin-regulated water reabsorption	1	125	51	12705	0.396649
ko04973	Carbohydrate digestion and absorption	1	125	52	12705	0.402609
ko03020	RNA polymerase	1	125	52	12705	0.402609
ko04146	Peroxisome	2	125	142	12705	0.408594
ko04976	Bile secretion	2	125	144	12705	0.415449
ko00591	Linoleic acid	1	125	55	12705	0.420141
ko04961	Endocrine and other factor-regulated calcium reabsorption	1	125	55	12705	0.420141
ko05166	HTLV-I infection	4	125	337	12705	0.42436
ko00500	Starch and sucrose metabolism	1	125	58	12705	0.437162
ko03410	Base excision repair	1	125	60	12705	0.448234
ko00983	Drug metabolism - other enzymes	1	125	61	12705	0.453688
ko00071	Fatty acid degradation	1	125	61	12705	0.453688
ko00514	Other types of O-glycan biosynthesis	1	125	61	12705	0.453688
ko05206	MicroRNAs in cancer	3	125	262	12705	0.478185
ko04923	Regulation of lipolysis in adipocyte	1	125	66	12705	0.480168
ko00620	Pyruvate metabolism	1	125	66	12705	0.480168
ko04080	Neuroactive ligand-receptor interaction	4	125	363	12705	0.481047
ko04020	Calcium signaling pathway	3	125	266	12705	0.488227
ko04520	Adherens junction	2	125	169	12705	0.497511
ko03015	mRNA surveillance pathway	2	125	171	12705	0.50376
ko04950	Maturity onset diabetes of the young	1	125	77	12705	0.534026
ko00600	Sphingolipid metabolism	1	125	78	12705	0.538638
ko04940	Type I diabetes mellitus	1	125	78	12705	0.538638
ko05144	Malaria	1	125	80	12705	0.547728
ko04924	Renin secretion	1	125	80	12705	0.547728
ko04917	Prolactin signaling pathway	1	125	81	12705	0.552206
ko05214	Glioma	1	125	83	12705	0.56103
ko05218	Melanoma	1	125	84	12705	0.565377
ko05204	Chemical carcinogenesis	1	125	85	12705	0.569682
ko05140	Leishmaniasis	1	125	86	12705	0.573944
ko04213	Longevity regulating pathway - multiple species	1	125	87	12705	0.578165
ko05321	Inflammatiory bowel disease (IBD)	1	125	88	12705	0.582343
ko00565	Ether lipid metabolism	1	125	92	12705	0.598652
ko03420	Nucleotide excision repair	2	125	205	12705	0.602114
ko04270	Vascular smooth muscle contraction	2	125	208	12705	0.610058
ko05150	Staphylococcus aureus infection	1	125	96	12705	0.614329
ko00010	Glycolysis / Gluconeogenesis	1	125	97	12705	0.618153
ko05215	Prostate cancer	1	125	101	12705	0.633074
ko04512	ECM-receptor interaction	2	125	218	12705	0.635675
ko04910	Insulin signaling pathway	2	125	219	12705	0.638164
ko05416	Viral myocarditis	1	125	103	12705	0.640316
ko05032	Morphine addiction	1	125	106	12705	0.650914
ko04920	Adipocytokine signaling pathway	1	125	109	12705	0.661203
ko05134	Legionellosis	1	125	110	12705	0.664565
ko04727	GABAergic synapse	1	125	112	12705	0.67119
ko00562	Inositol phosphate metabolism	1	125	115	12705	0.680885
ko04330	Notch signaling pathway	1	125	117	12705	0.687191
ko04725	Cholinergic synapse	1	125	119	12705	0.693373
ko00590	Arachidonic acid metabolism	1	125	119	12705	0.693373
ko05164	Influenza A	2	125	244	12705	0.696145
ko04261	Adrenergic signaling in cardiomyocytes	2	125	249	12705	0.706785
ko05414	Dilated cardiomyopathy (DCM)	1	125	124	12705	0.708302
ko04978	Mineral absorption	1	125	125	12705	0.7112
ko00230	Purine metabolism	2	125	252	12705	0.71302
ko03320	PPAR signaling pathway	1	125	128	12705	0.719725
ko04260	Cardiac muscle contraction	1	125	130	12705	0.725268
ko00564	Glycerophospholipid metabolism	1	125	131	12705	0.727999
ko04922	Glucagon signaling pathway	1	125	133	12705	0.733381
ko04144	Endocytosis	5	125	619	12705	0.734929
ko04540	Gap junction	1	125	137	12705	0.743828
ko05169	Epstein-Barr virus infection	2	125	268	12705	0.744436
ko04640	Hematopoietic cell lineage	1	125	138	12705	0.746376
ko04024	cAMP signaling pathway	2	125	270	12705	0.748151
ko04068	FoxO signaling pathway	2	125	272	12705	0.75182
ko04670	Leukocyte transendothelial migration	1	125	144	12705	0.761144
ko05146	Amoebiasis	1	125	147	12705	0.768205
ko04970	Salivary secretion	1	125	150	12705	0.775058
ko00240	Pyrimidine metabolism	1	125	151	12705	0.777298
ko05162	Measles	1	125	154	12705	0.783885
ko04380	Osteoclast differentiation	1	125	157	12705	0.790278
ko04514	Cell adhesion molecules (CAMs)	2	125	299	12705	0.797034
ko05203	Viral carcinogenesis	2	125	303	12705	0.803082
ko00190	Oxidative phosphorylation	1	125	164	12705	0.804476
ko04611	Platelet activation	1	125	166	12705	0.808354
ko04014	Ras signaling pathway	2	125	307	12705	0.80897
ko03013	RNA transport	2	125	307	12705	0.80897
ko04072	Phospholipase D signaling pathway	1	125	169	12705	0.814029
ko05012	Parkinson's disease	1	125	175	12705	0.824884
ko05322	Systemic lupus erythematosus	1	125	183	12705	0.838385
ko04932	Non-alcoholic fatty liver disease (NAFLD)	1	125	186	12705	0.843177
ko05202	Transcriptional misregulation in cancers	2	125	341	12705	0.85304
ko04921	Oxytocin signaling pathway	1	125	195	12705	0.856724
ko04810	Regulation of actin cytoskeleton	4	125	613	12705	0.859359
ko03010	Ribosome	2	125	358	12705	0.87144
ko04022	cGMP - PKG signaling pathway	1	125	212	12705	0.879223
ko04390	Hippo signaling pathway	1	125	218	12705	0.886296
ko05010	Alzheimer's disease	1	125	224	12705	0.892958
ko04722	Neurotrophin signaling pathway	1	125	236	12705	0.905142
ko04151	PI3K-Akt signaling pathway	2	125	410	12705	0.915424
ko05016	Huntington's disease	1	125	251	12705	0.918455
ko05152	Tuberculosis	1	125	253	12705	0.920083
ko04360	Axon guidance	1	125	273	12705	0.934697
ko04015	Rap1 signaling pathway	1	125	284	12705	0.94157
ko03040	Spliceosome	1	125	288	12705	0.943887
ko04060	Cytokine-cytokine receptor interaction	1	125	298	12705	0.949288
ko05168	Herpes simplex infection	1	125	301	12705	0.950806
ko05200	Pathways in cancer	2	125	516	12705	0.965295
ko04120	Ubiquitin mediated proteolysis	1	125	347	12705	0.969154
ko04510	Focal adhesion	2	125	622	12705	0.986309
ko04010	MAPK signaling pathway	1	125	650	12705	0.998636

## Sheet:  snRNA-seq
pathway_id	pathway_name	S gene number	TS gene number	B gene number	TB gene number	pvalue
ko04520	Adherens junction	27	683	169	13452	1.05756e-07
ko04972	Pancreatic secretion	22	683	150	13452	6.75332e-06
ko04530	Tight junction	38	683	355	13452	1.10456e-05
ko04931	Insulin resistance	27	683	233	13452	5.31222e-05
ko04141	Protein processing in endoplasmic reticulum	34	683	332	13452	7.7945e-05
ko00260	Glycine, serine and threonine metabolism	11	683	60	13452	0.000187355
ko00270	Cysteine and methionine metabolism	10	683	70	13452	0.00267866
ko04911	Insulin secretion	14	683	119	13452	0.00281024
ko04152	AMPK signaling pathway	16	683	149	13452	0.00370569
ko05230	Central carbon metabolism in cancer	11	683	87	13452	0.00443657
ko00640	Propanoate metabolism	7	683	45	13452	0.00710398
ko04974	Protein digestion and absorption	21	683	233	13452	0.00778425
ko05412	Arrhythmogenic right ventricular cardiomyopathy (ARVC)	12	683	110	13452	0.00987234
ko03060	Protein export	5	683	27	13452	0.0105829
ko04015	Rap1 signaling pathway	24	683	289	13452	0.012312
ko04390	Hippo signaling pathway	19	683	218	13452	0.0153097
ko04261	Adrenergic signaling in cardiomyocytes	21	683	255	13452	0.0199944
ko04211	Longevity regulating pathway - mammal	11	683	108	13452	0.0211007
ko00512	Mucin type O-glycan biosynthesis	6	683	44	13452	0.0228506
ko04920	Adipocytokine signaling pathway	11	683	112	13452	0.0268118
ko04213	Longevity regulating pathway - multiple species	9	683	86	13452	0.0300723
ko04725	Cholinergic synapse	11	683	120	13452	0.0414351
ko04710	Circadian rhythm	5	683	38	13452	0.0417616
ko04922	Glucagon signaling pathway	12	683	137	13452	0.045928
ko00500	Starch and sucrose metabolism	7	683	65	13452	0.0459446
ko00450	Selenocompound metabolism	4	683	29	13452	0.0571348
ko05410	Hypertrophic cardiomyopathy (HCM)	11	683	127	13452	0.0581183
ko04910	Insulin signaling pathway	17	683	222	13452	0.0598944
ko01230	Biosynthesis of amino acids	10	683	115	13452	0.0672422
ko00061	Fatty acid biosynthesis	3	683	19	13452	0.0689098
ko00970	Aminoacyl-tRNA biosynthesis	7	683	72	13452	0.0721817
ko00232	Caffeine metabolism	2	683	9	13452	0.0731084
ko05215	Prostate cancer	9	683	104	13452	0.0817295
ko04144	Endocytosis	40	683	630	13452	0.0844221
ko04730	Long-term depression	7	683	75	13452	0.0856716
ko04950	Maturity onset diabetes of the young	7	683	75	13452	0.0856716
ko05231	Choline metabolism in cancer	10	683	122	13452	0.0914533
ko00534	Glycosaminoglycan biosynthesis - heparan sulfate / heparin	4	683	34	13452	0.0917678
ko05030	Cocaine addiction	6	683	62	13452	0.0937009
ko04918	Thyroid hormone synthesis	8	683	92	13452	0.0951274
ko05223	Non-small cell lung cancer	7	683	77	13452	0.0954096
ko00300	Lysine biosynthesis	1	683	2	13452	0.0989719
ko05206	MicroRNAs in cancer	19	683	273	13452	0.101812
ko04713	Circadian entrainment	10	683	126	13452	0.107355
ko04724	Glutamatergic synapse	10	683	127	13452	0.111563
ko04360	Axon guidance	19	683	278	13452	0.115691
ko04914	Progesterone-mediated oocyte maturation	10	683	129	13452	0.120255
ko00051	Fructose and mannose metabolism	4	683	39	13452	0.134188
ko00620	Pyruvate metabolism	6	683	69	13452	0.137066
ko00280	Valine, leucine and isoleucine degradation	6	683	70	13452	0.143922
ko00073	Cutin, suberine and wax	1	683	3	13452	0.144727
ko04310	Wnt signaling pathway	17	683	253	13452	0.145761
ko04971	Gastric acid secretion	8	683	104	13452	0.158203
ko03320	PPAR signaling pathway	10	683	138	13452	0.163765
ko01200	Carbon metabolism	12	683	172	13452	0.165081
ko00670	One carbon pool by folate	3	683	28	13452	0.1678
ko04072	Phospholipase D signaling pathway	12	683	173	13452	0.169783
ko04614	Renin-angiotensin system	4	683	44	13452	0.183032
ko00254	Aflatoxin	1	683	4	13452	0.188161
ko00780	Biotin metabolism	1	683	4	13452	0.188161
ko00730	Thiamine metabolism	1	683	4	13452	0.188161
ko04728	Dopaminergic synapse	11	683	160	13452	0.190319
ko00460	Cyanoamino acid metabolism	2	683	16	13452	0.193722
ko00561	Glycerolipid metabolism	7	683	94	13452	0.200235
ko04146	Peroxisome	10	683	146	13452	0.207969
ko04916	Melanogenesis	10	683	146	13452	0.207969
ko04150	mTOR signaling pathway	9	683	130	13452	0.215128
ko04151	PI3K-Akt signaling pathway	26	683	434	13452	0.216788
ko05414	Dilated cardiomyopathy (DCM)	9	683	131	13452	0.221459
ko00510	N-Glycan biosynthesis	7	683	97	13452	0.222221
ko04977	Vitamin digestion and absorption	4	683	48	13452	0.225643
ko04919	Thyroid hormone signaling pathway	10	683	149	13452	0.225717
ko00290	Valine, leucine and isoleucine biosynthesis	1	683	5	13452	0.229393
ko00524	Butirosin and neomycin biosynthesis	1	683	5	13452	0.229393
ko00630	Glyoxylate and dicarboxylate metabolism	4	683	49	13452	0.236674
ko04068	FoxO signaling pathway	17	683	276	13452	0.238817
ko04723	Retrograde endocannabinoid signaling	8	683	120	13452	0.264898
ko05416	Viral myocarditis	7	683	103	13452	0.268483
ko05031	Amphetamine addiction	6	683	86	13452	0.27122
ko04962	Vasopressin-regulated water reabsorption	4	683	53	13452	0.281907
ko05218	Melanoma	6	683	88	13452	0.288853
ko05200	Pathways in cancer	30	683	530	13452	0.293549
ko05202	Transcriptional misregulation in cancers	21	683	362	13452	0.294695
ko05032	Morphine addiction	7	683	109	13452	0.317041
ko04071	Sphingolipid signaling pathway	9	683	147	13452	0.33062
ko04913	Ovarian Steroidogenesis	5	683	75	13452	0.332541
ko00750	Vitamin B6 metabolism	1	683	8	13452	0.34096
ko01210	2-Oxocarboxylic acid metabolism	2	683	24	13452	0.346133
ko00790	Folate biosynthesis	2	683	24	13452	0.346133
ko05205	Proteoglycans in cancer	17	683	299	13452	0.350272
ko05014	Amyotrophic lateral sclerosis (ALS)	5	683	77	13452	0.352901
ko04975	Fat digestion and absorption	4	683	60	13452	0.363381
ko04066	HIF-1 signaling pathway	9	683	152	13452	0.366748
ko00380	Tryptophan metabolism	4	683	61	13452	0.375073
ko00220	Arginine biosynthesis	2	683	26	13452	0.38329
ko04122	Sulfur relay system	2	683	26	13452	0.38329
ko00010	Glycolysis / Gluconeogenesis	6	683	99	13452	0.388762
ko03015	mRNA surveillance pathway	10	683	174	13452	0.390003
ko04727	GABAergic synapse	7	683	118	13452	0.39217
ko04915	Estrogen signaling pathway	7	683	119	13452	0.400578
ko04114	Oocyte meiosis	10	683	176	13452	0.403813
ko05120	Epithelial cell signaling in Helicobacter pylori infection	1	683	10	13452	0.406224
ko04330	Notch signaling pathway	7	683	120	13452	0.408983
ko05216	Thyroid cancer	3	683	46	13452	0.415785
ko04923	Regulation of lipolysis in adipocyte	4	683	65	13452	0.421559
ko00983	Drug metabolism - other enzymes	4	683	65	13452	0.421559
ko04745	Phototransduction - fly	1	683	11	13452	0.436394
ko04933	AGE-RAGE signaling pathway in diabetic complications	10	683	181	13452	0.438356
ko05033	Nicotine addiction	3	683	48	13452	0.443082
ko00071	Fatty acid degradation	4	683	67	13452	0.444505
ko05217	Basal cell carcinoma	4	683	67	13452	0.444505
ko00250	Alanine, aspartate and glutamate metabolism	3	683	49	13452	0.456544
ko04670	Leukocyte transendothelial migration	8	683	145	13452	0.456711
ko04320	Dorso-ventral axis formation	6	683	107	13452	0.461718
ko04925	Aldosterone synthesis and secretion	6	683	107	13452	0.461718
ko00604	Glycosphingolipid biosynthesis - ganglio series	2	683	31	13452	0.471695
ko00532	Glycosaminoglycan biosynthesis - chondroitin sulfate / dermatan sulfate	2	683	31	13452	0.471695
ko04024	cAMP signaling pathway	15	683	287	13452	0.492109
ko04512	ECM-receptor interaction	12	683	229	13452	0.497669
ko03420	Nucleotide excision repair	11	683	210	13452	0.501964
ko04550	Signaling pathways regulating pluripotency of stem cells	13	683	250	13452	0.505534
ko00340	Histidine metabolism	2	683	34	13452	0.520959
ko04260	Cardiac muscle contraction	7	683	135	13452	0.532395
ko00650	Butanoate metabolism	2	683	35	13452	0.536683
ko00430	Taurine and hypotaurine metabolism	1	683	15	13452	0.542523
ko00072	Synthesis and degradation of ketone bodies	1	683	15	13452	0.542523
ko00230	Purine metabolism	13	683	257	13452	0.546326
ko04961	Endocrine and other factor-regulated calcium reabsorption	3	683	56	13452	0.546381
ko04022	cGMP - PKG signaling pathway	11	683	218	13452	0.552596
ko05213	Endometrial cancer	3	683	57	13452	0.558497
ko05219	Bladder cancer	3	683	57	13452	0.558497
ko00330	Arginine and proline metabolism	4	683	78	13452	0.564219
ko05100	Bacterial invasion of epithelial cells	5	683	99	13452	0.569477
ko04973	Carbohydrate digestion and absorption	3	683	58	13452	0.570416
ko04912	GnRH signaling pathway	7	683	140	13452	0.57137
ko04115	p53 signaling pathway	7	683	142	13452	0.586529
ko04921	Oxytocin signaling pathway	10	683	204	13452	0.591448
ko04932	Non-alcoholic fatty liver disease (NAFLD)	9	683	184	13452	0.594093
ko04970	Salivary secretion	8	683	164	13452	0.597346
ko00600	Sphingolipid metabolism	4	683	82	13452	0.60412
ko00030	Pentose phosphate pathway	2	683	40	13452	0.609855
ko05214	Glioma	4	683	83	13452	0.613742
ko04720	Long-term potentiation	4	683	84	13452	0.623217
ko03450	Non-homologous end-joining	1	683	19	13452	0.628691
ko04726	Serotonergic synapse	8	683	169	13452	0.631304
ko00591	Linoleic acid	3	683	64	13452	0.637599
ko04611	Platelet activation	8	683	170	13452	0.637904
ko04020	Calcium signaling pathway	13	683	275	13452	0.644938
ko04978	Mineral absorption	6	683	129	13452	0.645028
ko04930	Type II diabetes mellitus	3	683	65	13452	0.648053
ko04130	SNARE interactions in vesicular transport	2	683	43	13452	0.649359
ko05146	Amoebiasis	7	683	151	13452	0.65124
ko04270	Vascular smooth muscle contraction	10	683	216	13452	0.663246
ko00052	Galactose metabolism	2	683	45	13452	0.673886
ko04666	Fc gamma R-mediated phagocytosis	6	683	134	13452	0.681064
ko04080	Neuroactive ligand-receptor interaction	19	683	408	13452	0.685418
ko00770	Pantothenate and CoA biosynthesis	1	683	23	13452	0.698649
ko04370	VEGF signaling pathway	4	683	93	13452	0.701677
ko05221	Acute myeloid leukemia	3	683	71	13452	0.706236
ko00120	Primary bile acid biosynthesis	1	683	24	13452	0.713975
ko04960	Aldosterone-regulated sodium reabsorption	3	683	72	13452	0.715181
ko05220	Chronic myeloid leukemia	4	683	96	13452	0.725046
ko04668	TNF signaling pathway	6	683	141	13452	0.727373
ko00310	Lysine degradation	5	683	119	13452	0.728732
ko04540	Gap junction	6	683	143	13452	0.739699
ko04014	Ras signaling pathway	14	683	318	13452	0.746674
ko01212	Fatty acid metabolism	3	683	76	13452	0.748859
ko00601	Glycosphingolipid biosynthesis - lacto and neolacto series	2	683	52	13452	0.748881
ko03020	RNA polymerase	2	683	52	13452	0.748881
ko04350	TGF-beta signaling pathway	8	683	190	13452	0.755018
ko05211	Renal cell carcinoma	3	683	77	13452	0.756762
ko05212	Pancreatic cancer	3	683	77	13452	0.756762
ko04060	Cytokine-cytokine receptor interaction	14	683	321	13452	0.758735
ko04940	Type I diabetes mellitus	3	683	78	13452	0.764464
ko00520	Amino sugar and nucleotide sugar metabolism	3	683	78	13452	0.764464
ko04140	Regulation of autophagy	2	683	54	13452	0.767396
ko00533	Glycosaminoglycan biosynthesis - keratan sulfate	1	683	28	13452	0.767883
ko03018	RNA degradation	6	683	148	13452	0.768757
ko03440	Homologous recombination	2	683	55	13452	0.776201
ko04976	Bile secretion	7	683	172	13452	0.776595
ko04810	Regulation of actin cytoskeleton	28	683	625	13452	0.782442
ko04120	Ubiquitin mediated proteolysis	15	683	351	13452	0.790195
ko00603	Glycosphingolipid biosynthesis - globo series	1	683	30	13452	0.790903
ko04070	Phosphatidylinositol signaling system	7	683	176	13452	0.796211
ko00100	Steroid biosynthesis	1	683	31	13452	0.801543
ko04924	Renin secretion	3	683	84	13452	0.806589
ko04510	Focal adhesion	28	683	636	13452	0.81105
ko00350	Tyrosine metabolism	2	683	60	13452	0.815972
ko04964	Proximal tubule bicarbonate reclamation	1	683	33	13452	0.821229
ko05010	Alzheimer's disease	9	683	228	13452	0.824437
ko02010	ABC transporters	4	683	112	13452	0.826933
ko00514	Other types of O-glycan biosynthesis	2	683	62	13452	0.830028
ko04966	Collecting duct acid secretion	1	683	34	13452	0.830328
ko00900	Terpenoid backbone biosynthesis	1	683	34	13452	0.830328
ko00360	Phenylalanine metabolism	1	683	34	13452	0.830328
ko00053	Ascorbate and aldarate metabolism	1	683	34	13452	0.830328
ko03460	Fanconi anemia pathway	3	683	89	13452	0.836677
ko00562	Inositol phosphate metabolism	4	683	114	13452	0.837154
ko05160	Hepatitis C	5	683	139	13452	0.84061
ko00590	Arachidonic acid metabolism	5	683	140	13452	0.845038
ko03430	Mismatch repair	1	683	36	13452	0.847162
ko05132	Salmonella infection	5	683	141	13452	0.849364
ko01040	Biosynthesis of unsaturated fatty acids	1	683	38	13452	0.862328
ko00511	Other glycan degradation	1	683	38	13452	0.862328
ko04142	Lysosome	9	683	239	13452	0.862575
ko05222	Small cell lung cancer	4	683	120	13452	0.864826
ko05020	Prion diseases	1	683	39	13452	0.869338
ko00531	Glycosaminoglycan degradation	1	683	40	13452	0.875991
ko00040	Pentose and glucuronate interconversions	1	683	41	13452	0.882307
ko05034	Alcoholism	8	683	224	13452	0.88765
ko00563	Glycosylphosphatidylinositol(GPI)-anchor biosynthesis	1	683	42	13452	0.888301
ko04010	MAPK signaling pathway	28	683	674	13452	0.889408
ko04514	Cell adhesion molecules (CAMs)	11	683	301	13452	0.903203
ko04623	Cytosolic DNA-sensing pathway	2	683	76	13452	0.904098
ko00480	Glutathione metabolism	2	683	76	13452	0.904098
ko00410	beta-Alanine metabolism	1	683	45	13452	0.904514
ko04391	Hippo signaling pathway -fly	3	683	105	13452	0.907342
ko00592	alpha-Linolenic acid metabolism	1	683	46	13452	0.909379
ko00564	Glycerophospholipid metabolism	4	683	136	13452	0.919698
ko04750	Inflammatory mediator regulation of TRP channels	4	683	137	13452	0.922353
ko04744	Phototransduction	1	683	49	13452	0.922537
ko05164	Influenza A	9	683	263	13452	0.922816
ko04062	Chemokine signaling pathway	7	683	215	13452	0.924869
ko04664	Fc epsilon RI signaling pathway	2	683	83	13452	0.928606
ko04721	Synaptic vesicle cycle	2	683	84	13452	0.931582
ko03013	RNA transport	11	683	316	13452	0.931591
ko04742	Taste transduction	4	683	142	13452	0.934478
ko04210	Apoptosis	6	683	195	13452	0.935394
ko05134	Legionellosis	3	683	115	13452	0.936079
ko04215	Apoptosis - multiple species	1	683	53	13452	0.937162
ko04622	RIG-I-like receptor signaling pathway	2	683	87	13452	0.939822
ko04722	Neurotrophin signaling pathway	8	683	248	13452	0.93985
ko04630	Jak-STAT signaling pathway	6	683	199	13452	0.942709
ko03030	DNA replication	1	683	55	13452	0.943405
ko05203	Viral carcinogenesis	10	683	300	13452	0.943977
ko04110	Cell cycle	9	683	280	13452	0.950328
ko04064	NF-kappa B signaling pathway	3	683	122	13452	0.951035
ko04917	Prolactin signaling pathway	2	683	92	13452	0.951498
ko00760	Nicotinate and nicotinamide metabolism	1	683	59	13452	0.954094
ko04660	T cell receptor signaling pathway	3	683	125	13452	0.956387
ko03410	Base excision repair	1	683	60	13452	0.956435
ko00565	Ether lipid metabolism	2	683	95	13452	0.957431
ko04145	Phagosome	11	683	336	13452	0.958131
ko05166	HTLV-I infection	11	683	337	13452	0.959179
ko04621	NOD-like receptor signaling pathway	3	683	127	13452	0.959646
ko03050	Proteasome	1	683	62	13452	0.960766
ko05142	Chagas disease (American trypanosomiasis)	3	683	129	13452	0.962675
ko05320	Autoimmune thyroid disease	1	683	65	13452	0.966469
ko05204	Chemical carcinogenesis	2	683	101	13452	0.967279
ko00830	Retinol metabolism	2	683	102	13452	0.968691
ko05143	African trypanosomiasis	1	683	68	13452	0.971344
ko05323	Rheumatoid arthritis	2	683	105	13452	0.972584
ko04612	Antigen processing and presentation	2	683	109	13452	0.977054
ko04610	Complement and coagulation cascades	4	683	172	13452	0.977574
ko04640	Hematopoietic cell lineage	3	683	142	13452	0.977715
ko05016	Huntington's disease	7	683	257	13452	0.97837
ko03022	Basal transcription factors	1	683	74	13452	0.979073
ko05161	Hepatitis B	4	683	174	13452	0.979181
ko04620	Toll-like receptor signaling pathway	3	683	146	13452	0.981038
ko03040	Spliceosome	8	683	293	13452	0.98372
ko05210	Colorectal cancer	1	683	80	13452	0.98472
ko00240	Pyrimidine metabolism	3	683	153	13452	0.985747
ko05144	Malaria	1	683	86	13452	0.988845
ko04380	Osteoclast differentiation	3	683	161	13452	0.989757
ko03008	Ribosome biogenesis in eukaryotes	2	683	127	13452	0.989825
ko05140	Leishmaniasis	1	683	89	13452	0.990469
ko05321	Inflammatiory bowel disease (IBD)	1	683	90	13452	0.990956
ko05322	Systemic lupus erythematosus	4	683	196	13452	0.990993
ko05168	Herpes simplex infection	8	683	312	13452	0.991036
ko04340	Hedgehog signaling pathway	1	683	95	13452	0.993043
ko05169	Epstein-Barr virus infection	6	683	272	13452	0.994953
ko04740	Olfactory transduction	7	683	310	13452	0.996283
ko05145	Toxoplasmosis	2	683	149	13452	0.996317
ko05133	Pertussis	1	683	111	13452	0.996998
ko05152	Tuberculosis	5	683	261	13452	0.997561
ko05162	Measles	2	683	158	13452	0.997584
ko04012	ErbB signaling pathway	8	683	368	13452	0.998639
ko05012	Parkinson's disease	1	683	174	13452	0.999891
ko04650	Natural killer cell mediated cytotoxicity	1	683	196	13452	0.999966
ko03010	Ribosome	4	683	350	13452	0.999987
